# Supplementary material for: Leaf Treatments with a Protein-Based Resistance Inducer Partially Modify Phyllosphere Microbial Communities of Grapevine
Source: Front Plant Sci. 2016 Jul 19;7:1053. doi: 10.3389/fpls.2016.01053 (PMC4949236; doi:10.3389/fpls.2016.01053)
Supplement: Supplementary file 1 [file Table1.XLSX]

## Sheet: Table S1
TABLE S1 | Primer sequences for quantitative real-time PCR expression analysis of grapevine defense-related genes.
Gene abbreviation	Gene name	NCBI accession number	Grapevine gene (http://genomes.cribi.unipd.it/grape/)	Primer sequencece forward	Primer sequencece reverse
PR-1	Pathogenesis related protein 1	AJ536326	VIT_203s0088g00700	5'-ACTTGTGGGTGGGGGAGAA-3'	5'-TGTTGCATTGAACCCTAGCG-3'
PR-2	Pathogenesis related protein 2	AJ277900	VIT_208s0007g06060	5'-GTTATTTCAGAGAGTGGTTGGC-3'	5'-AACATGGCAAACACGTAAGTCT-3'
PR-4	Pathogenesis related protein 4	CF074510	VIT_214s0081g00030	5'-CAGGCAACGGTGAGAATAGT-3'	5'-ACCACAGTCCACAAACTCGTA-3'
CHIT-3	Acidic endochitinase 3	NM_001281119.1	VIT_216s0050g02220	5'-GTCCATTCCCAGATAAGTTCCT-3'	5'-CAGAAGGTTATTGGTGTTGCC-3'
OSM-1	Osmotin 1	XM_002282928.2	VIT_202s0025g04310	5'-CGCTGCGCTAAAGACTACC-3'	5'-AAAAACCTTGAGTAATCTGTAGCA-3'
OSM-2	Osmotin 2	AB372569.1	VIT_202s0025g04280	5'-CGCTGCGCTAAAGACTACC-3'	5'-AAAAACCTTGAGTAATCTGTAGCA-3'
Act	Actin	XM_010659103.1	VIT_212s0178g00200	5'-ATTCCTCACCATCATCAGCA-3'	5'-GACCCCCTCCTACTAAAACT-3'
References of primer pairs are: PR-1, PR-2 and PR-4 (Perazzolli et al. 2011 Biol Control 58: 74-82); CHIT-3, OSM-1 and OSM-2 (Perazzolli et al. 2012 BMC Genomics 13: 660)
