# Supplementary material for: Leaf Treatments with a Protein-Based Resistance Inducer Partially Modify Phyllosphere Microbial Communities of Grapevine
Source: Front Plant Sci. 2016 Jul 19;7:1053. doi: 10.3389/fpls.2016.01053 (PMC4949236; doi:10.3389/fpls.2016.01053)
Supplement: Supplementary file 2 [file Table2.xlsx]

## Sheet: Table S2
TABLE S2 | Fusion primers for pyrosequencing. Sequences of primer pairs used for amplification and sequencing of the 16S rRNA gene (V6-V8 region) and ITS fragment (ITS3-f and ITS4-r) are reported, including the multiplex identifier (MID) codes for each DNA sample.
BACTERIA
Forword primer for bacteria	MID Code	Sample Code
5'-CCATCTCATCCCTGCGTGTCTCCGACTCAGACGAGTGCGTATGCAACGCGAAGAACCT-3'	MID-1	UNT.T0.A
5'-CCATCTCATCCCTGCGTGTCTCCGACTCAGACGCTCGACAATGCAACGCGAAGAACCT-3'	MID-2	UNT.T0.B
5'-CCATCTCATCCCTGCGTGTCTCCGACTCAGATAGAGTACTATGCAACGCGAAGAACCT-3'	MID-33	UNT.T0.C
5'-CCATCTCATCCCTGCGTGTCTCCGACTCAGTGATACGTCTATGCAACGCGAAGAACCT-3'	MID-11	H2O.T0.A
5'-CCATCTCATCCCTGCGTGTCTCCGACTCAGCATAGTAGTGATGCAACGCGAAGAACCT-3'	MID-13	H2O.T0.B
5'-CCATCTCATCCCTGCGTGTCTCCGACTCAGCGTAGACTAGATGCAACGCGAAGAACCT-3'	MID-21	H2O.T0.C
5'-CCATCTCATCCCTGCGTGTCTCCGACTCAGAGACTATACTATGCAACGCGAAGAACCT-3'	MID-30	NB.T0.A
5'-CCATCTCATCCCTGCGTGTCTCCGACTCAGTGTACTACTCATGCAACGCGAAGAACCT-3'	MID-19	NB.T0.B
5'-CCATCTCATCCCTGCGTGTCTCCGACTCAGACGACTACAGATGCAACGCGAAGAACCT-3'	MID-20	NB.T0.C
5'-CCATCTCATCCCTGCGTGTCTCCGACTCAGTAGAGACGAGATGCAACGCGAAGAACCT-3'	MID-24	LAM.T0.A
5'-CCATCTCATCCCTGCGTGTCTCCGACTCAGTCGTCGCTCGATGCAACGCGAAGAACCT-3'	MID-25	LAM.T0.B
5'-CCATCTCATCCCTGCGTGTCTCCGACTCAGCAGTAGACGTATGCAACGCGAAGAACCT-3'	MID-35	LAM.T0.C
5'-CCATCTCATCCCTGCGTGTCTCCGACTCAGATACGACGTAATGCAACGCGAAGAACCT-3'	MID-15	H2O.T1.A
5'-CCATCTCATCCCTGCGTGTCTCCGACTCAGTCACGTACTAATGCAACGCGAAGAACCT-3'	MID-16	H2O.T1.B
5'-CCATCTCATCCCTGCGTGTCTCCGACTCAGTACTCTCGTGATGCAACGCGAAGAACCT-3'	MID-23	H2O.T1.C
5'-CCATCTCATCCCTGCGTGTCTCCGACTCAGAGCGTCGTCTATGCAACGCGAAGAACCT-3'	MID-31	NB.T1.A
5'-CCATCTCATCCCTGCGTGTCTCCGACTCAGAGTACGCTATATGCAACGCGAAGAACCT-3'	MID-32	NB.T1.B
5'-CCATCTCATCCCTGCGTGTCTCCGACTCAGTCTCTATGCGATGCAACGCGAAGAACCT-3'	MID-10	NB.T1.C
5'-CCATCTCATCCCTGCGTGTCTCCGACTCAGACGCGAGTATATGCAACGCGAAGAACCT-3'	MID-27	LAM.T1.A
5'-CCATCTCATCCCTGCGTGTCTCCGACTCAGACTACTATGTATGCAACGCGAAGAACCT-3'	MID-28	LAM.T1.B
5'-CCATCTCATCCCTGCGTGTCTCCGACTCAGACTGTACAGTATGCAACGCGAAGAACCT-3'	MID-29	LAM.T1.C
Reverse primer for bacteria
5'-CCTATCCCCTGTGTGCCTTGGCAGTCTCAGTAGCGATTCCGACTTCA-3'
FUNGI
Forword primer for fungi	MID Code	Sample Code
5'-CCATCTCATCCCTGCGTGTCTCCGACTCAGACGAGTGCGTGCATCGATGAAGAACGC-3'	MID-1	UNT.T0.A
5'-CCATCTCATCCCTGCGTGTCTCCGACTCAGACGCTCGACAGCATCGATGAAGAACGC-3'	MID-2	UNT.T0.B
5'-CCATCTCATCCCTGCGTGTCTCCGACTCAGATAGAGTACTGCATCGATGAAGAACGC-3'	MID-33	UNT.T0.C
5'-CCATCTCATCCCTGCGTGTCTCCGACTCAGTGATACGTCTGCATCGATGAAGAACGC-3'	MID-11	H2O.T0.A
5'-CCATCTCATCCCTGCGTGTCTCCGACTCAGCATAGTAGTGGCATCGATGAAGAACGC-3'	MID-13	H2O.T0.B
5'-CCATCTCATCCCTGCGTGTCTCCGACTCAGCGTAGACTAGGCATCGATGAAGAACGC-3'	MID-21	H2O.T0.C
5'-CCATCTCATCCCTGCGTGTCTCCGACTCAGAGACTATACTGCATCGATGAAGAACGC-3'	MID-30	NB.T0.A
5'-CCATCTCATCCCTGCGTGTCTCCGACTCAGTGTACTACTCGCATCGATGAAGAACGC-3'	MID-19	NB.T0.B
5'-CCATCTCATCCCTGCGTGTCTCCGACTCAGACGACTACAGGCATCGATGAAGAACGC-3'	MID-20	NB.T0.C
5'-CCATCTCATCCCTGCGTGTCTCCGACTCAGTAGAGACGAGGCATCGATGAAGAACGC-3'	MID-24	LAM.T0.A
5'-CCATCTCATCCCTGCGTGTCTCCGACTCAGTCGTCGCTCGGCATCGATGAAGAACGC-3'	MID-25	LAM.T0.B
5'-CCATCTCATCCCTGCGTGTCTCCGACTCAGCAGTAGACGTGCATCGATGAAGAACGC-3'	MID-35	LAM.T0.C
5'-CCATCTCATCCCTGCGTGTCTCCGACTCAGATACGACGTAGCATCGATGAAGAACGC-3'	MID-15	H2O.T1.A
5'-CCATCTCATCCCTGCGTGTCTCCGACTCAGTCACGTACTAGCATCGATGAAGAACGC-3'	MID-16	H2O.T1.B
5'-CCATCTCATCCCTGCGTGTCTCCGACTCAGTACTCTCGTGGCATCGATGAAGAACGC-3'	MID-23	H2O.T1.C
5'-CCATCTCATCCCTGCGTGTCTCCGACTCAGAGCGTCGTCTGCATCGATGAAGAACGC-3'	MID-31	NB.T1.A
5'-CCATCTCATCCCTGCGTGTCTCCGACTCAGAGTACGCTATGCATCGATGAAGAACGC-3'	MID-32	NB.T1.B
5'-CCATCTCATCCCTGCGTGTCTCCGACTCAGTCTCTATGCGGCATCGATGAAGAACGC-3'	MID-10	NB.T1.C
5'-CCATCTCATCCCTGCGTGTCTCCGACTCAGACGCGAGTATGCATCGATGAAGAACGC-3'	MID-27	LAM.T1.A
5'-CCATCTCATCCCTGCGTGTCTCCGACTCAGACTACTATGTGCATCGATGAAGAACGC-3'	MID-28	LAM.T1.B
5'-CCATCTCATCCCTGCGTGTCTCCGACTCAGACTGTACAGTGCATCGATGAAGAACGC-3'	MID-29	LAM.T1.C
Reverse primer for fungi
5'-CCTATCCCCTGTGTGCCTTGGCAGTCTCAGCCTCCGCTTATTGATATGC-3'
