# Supplementary material for: Leaf Treatments with a Protein-Based Resistance Inducer Partially Modify Phyllosphere Microbial Communities of Grapevine
Source: Front Plant Sci. 2016 Jul 19;7:1053. doi: 10.3389/fpls.2016.01053 (PMC4949236; doi:10.3389/fpls.2016.01053)
Supplement: Supplementary file 3 [file Table3.xlsx]

## Sheet: Table S3
TABLE S3 | Biocontrol features of culturable bacteria. Percentage (%) of culturable bacteria with proteolytic activity, siderophore production and antagonistic activity against Phytophthora infestans were assessed for 60 and 37 representative bacterial isolates of experiment 1 and experiment 2, respectively. Representative bacterial isolates were selected visually based on colony morphological fe…
	Culturable bacteria - Experiment 1			Culturable bacteria - Experiment 1
	Protease activity	Siderophore production	Antagonism to P. infestans	Protease activity	Siderophore production	Antagonism to P. infestans
H2O T0	66.6667	71.4286	66.6667	33.3333	43.3333	66.6667
NB T0	68.75	81.25	46.6667	50	55	66.6667
H2O T1	43.75	43.75	33.3333	33.3333	43.3333	16.6667
NB T1	23.0769	61.5385	33.3333	30	40	16.6667
