# Supplementary material for: Leaf Treatments with a Protein-Based Resistance Inducer Partially Modify Phyllosphere Microbial Communities of Grapevine
Source: Front Plant Sci. 2016 Jul 19;7:1053. doi: 10.3389/fpls.2016.01053 (PMC4949236; doi:10.3389/fpls.2016.01053)
Supplement: Supplementary file 4 [file Table4.XLSX]

## Sheet: Table S4
TABLE S4 | Pyrosequencing results of phyllosphere bacteria. Number of total quality filtered reads, coverage (Good's coverage), richness (Chao1) and diversity (Simpson) estimators were calculated for bacteria collected from grapevine leaves in two independent experiments (experiment 1 and experiment 2). Operational taxonomic units (OTU) were assessed before and after the normalization to the lowe…
Sample	Replicate	Bacteria - EXPERIMENT 1						Bacteria - EXPERIMENT 2
		Total filtered reads	Good's coverage	Chao1	Simpson	Identified OTUs	Identified OTUs in 1415 reads	Filtered reads	Good's coverage	Chao1	Simpson	Identified OTUs	Identified OTUs in 1415 reads
UNT	A	52719	0.930035	420.316	0.693606	953	165	54709	0.986572	65.375	0.784094	236	44
	B	23569	0.891166	613.156	0.906804	1014	245	7626	0.963958	253.143	0.511779	154	71
	C	19509	0.922261	377.387	0.727634	642	184	14096	0.971731	156.5	0.464131	228	59
	Mean Value	31932.3	0.914488	470.286	0.776015	869.667	198	25477	0.974087	158.339	0.586668	206	58
	Std Error	10459.2	0.0118748	72.5019	0.0661284	115.187	24.1316	14734.9	0.00663375	54.2117	0.0996667	26.1024	7.81025
H2O.T0	A	28603	0.862898	668.226	0.95375	1513	315	12322	0.976678	180	0.52947	150	48
	B	20667	0.826148	841.542	0.988649	1601	423	9301	0.982332	90	0.438637	122	40
	C	25472	0.865724	590.959	0.977797	1034	345	17429	0.982332	90	0.415559	127	40
	Mean Value	24914	0.85159	700.242	0.973399	1382.67	361	13017.3	0.980448	120	0.461222	133	42.6667
	Std Error	2307.85	0.012747	74.0871	0.0103118	176.174	32.187	2371.97	0.00188457	30	0.0347683	8.62168	2.66667
NB.T0	A	18471	0.973852	116.625	0.78314	180	75	14338	0.963251	202.5	0.836809	241	92
	B	18786	0.975265	116.316	0.865937	222	85	12088	0.976678	116	0.650224	186	68
	C	9046	0.962544	175	0.918507	246	122	12832	0.981625	81.5	0.485227	134	49
	Mean Value	15434.3	0.970554	135.98	0.855861	216	94	13086	0.973852	133.333	0.65742	187	69.6667
	Std Error	3195.46	0.00402544	19.5101	0.0394006	19.2873	14.2945	661.819	0.00548937	35.9888	0.101557	30.8923	12.441
LAM.T0	A	46839	0.946996	259.625	0.874282	787	144	30484	0.959717	194	0.81491	376	118
	B	43368	0.820495	905.323	0.962887	1849	411	19448	0.957597	248.909	0.622335	418	88
	C	30558	0.885512	647.559	0.961003	1309	264	41675	0.992933	30.4286	0.306113	111	24
	Mean Value	40255	0.884335	604.169	0.932724	1315	273	30535.7	0.970082	157.779	0.58112	301.667	76.6667
	Std Error	4950.95	0.0365227	187.655	0.0292259	306.588	77.2075	6416.43	0.0114416	65.6186	0.148316	96.1012	27.7208
H2O.T1	A	2703	0.966784	212.273	0.841106	162	114	1415	0.974558	148	0.741241	85	85
	B	2705	0.965371	176.455	0.905976	158	123	2709	0.975265	133	0.761375	130	98
	C	4517	0.966784	179.588	0.940262	178	116	2216	0.966784	177.067	0.838788	123	105
	Mean Value	3308.33	0.966313	189.439	0.895781	166	117.667	2113.33	0.972203	152.689	0.780468	112.667	96
	Std Error	604.334	0.000471143	11.4529	0.0290741	6.1101	2.72845	377.056	0.00271674	12.9352	0.0297335	13.9801	5.85947
NB.T1	A	5817	0.960424	194.957	0.91462	226	128	4735	0.975265	119.5	0.856459	126	77
	B	19429	0.963251	194.789	0.947521	351	125	3952	0.972438	126.875	0.879855	140	96
	C	5109	0.964664	183.25	0.9244	229	122	3698	0.975265	129.583	0.855433	112	80
	Mean Value	10118.3	0.96278	190.999	0.928847	268.667	125	4128.33	0.974323	125.319	0.863916	126	84.3333
	Std Error	4659.82	0.00124653	3.87463	0.00975437	41.1758	1.73205	312.07	0.000942285	3.01293	0.00797513	8.0829	5.89727
LAM.T1	A	3692	0.957597	236.625	0.888569	214	126	3178	0.975972	128.071	0.75409	122	88
	B	6629	0.949823	248.955	0.81559	242	136	2046	0.975972	136.154	0.764585	102	93
	C	15692	0.966078	197.571	0.953967	279	117	4614	0.966784	164.476	0.937712	180	113
	Mean Value	8671	0.957833	227.717	0.886042	245	126.333	3279.33	0.972909	142.9	0.818796	134.667	98
	Std Error	3611.43	0.00469372	15.4873	0.039966	18.8237	5.48736	743.047	0.00306243	11.0373	0.0595352	23.3904	7.63763
