# Supplementary material for: Leaf Treatments with a Protein-Based Resistance Inducer Partially Modify Phyllosphere Microbial Communities of Grapevine
Source: Front Plant Sci. 2016 Jul 19;7:1053. doi: 10.3389/fpls.2016.01053 (PMC4949236; doi:10.3389/fpls.2016.01053)
Supplement: Supplementary file 5 [file Table5.XLSX]

## Sheet: Table S5
TABLE S5 | Pyrosequencing results of phyllosphere fungi. Number of total quality filtered reads, coverage (Good's coverage), richness (Chao1) and diversity (Simpson) estimators were calculated for fungi collected from grapevine leaves in two independent experiments (experiment 1 and experiment 2). Operational taxonomic units (OTU) were assessed before and after normalization to the lowest number …
Sample	Replicate	Fungi - EXPERIMENT 1						Fungi - EXPERIMENT 2
		Total filtered reads	Good's coverage	Chao1	Simpson	Identified OTUs	Identified OTUs in 1979 reads	Total filtered reads	Good's coverage	Chao1	Simpson	Identified OTUs	Identified OTUs in 1979 reads
UNT	A	8652	0.969682	216.158	0.89678	233	123	2136	0.971198	202.5	0.925417	139	136
	B	2652	0.972208	202.5	0.912742	156	135	1982	0.975745	174	0.902446	128	127
	C	3268	0.962607	282.885	0.933365	230	179	3815	0.963618	290.526	0.901057	203	156
	Mean Value	4857.33	0.968166	233.848	0.914296	206.333	145.667	2644.33	0.970187	222.342	0.90964	156.667	139.667
	Std Error	1905.65	0.00287329	24.8335	0.0105898	25.1816	17.0229	587.019	0.00353714	35.0708	0.00789856	23.3833	8.56997
H2O.T0	A	3501	0.960586	274.844	0.948641	216	181	3460	0.962607	279.773	0.910943	190	157
	B	4059	0.964123	256.75	0.934875	219	168	3287	0.976251	180.05	0.925967	159	126
	C	4169	0.957554	303.5	0.934031	237	179	4009	0.972713	202.143	0.921418	181	134
	Mean Value	3909.67	0.960755	278.365	0.939182	224	176	3585.33	0.970524	220.655	0.919443	176.667	139
	Std Error	206.786	0.00189817	13.6099	0.00473548	6.55744	4.04145	217.641	0.00408781	30.239	0.00444808	9.20748	9.29157
NB.T0	A	3802	0.973219	203.526	0.911817	182	131	4685	0.968671	205.207	0.882427	204	140
	B	3165	0.962607	277.885	0.910443	212	174	3790	0.972208	198.714	0.874576	151	128
	C	3956	0.959576	290.966	0.93981	248	182	10174	0.956038	318.885	0.916126	338	175
	Mean Value	3641	0.965134	257.459	0.92069	214	162.333	6216.33	0.965639	240.935	0.891043	231	147.667
	Std Error	242.116	0.00413611	27.2294	0.00956843	19.0788	15.836	1995.63	0.0049078	39.0197	0.0127446	55.6447	14.0989
LAM.T0	A	3692	0.966145	238.323	0.935166	214	167	3093	0.972208	205.5	0.826387	147	123
	B	3275	0.96665	243.8	0.932986	197	158	3193	0.968671	230.55	0.939337	169	136
	C	3362	0.977261	184	0.927918	162	118	3746	0.973724	191.143	0.894156	160	128
	Mean Value	3443	0.970019	222.041	0.932023	191	147.667	3344	0.971534	209.064	0.886627	158.667	129
	Std Error	127.008	0.00362429	19.086	0.00214694	15.308	15.0591	203.062	0.00149709	11.5146	0.0328226	6.38575	3.78594
H2O.T1	A	4546	0.970692	207.65	0.912559	186	125	2813	0.972208	195.4	0.899714	160	136
	B	5323	0.969682	221.455	0.873483	216	141	2686	0.961091	311.3	0.911241	181	165
	C	1979	0.974735	170	0.895888	121	121	2407	0.971198	211.667	0.920962	138	123
	Mean Value	3949.33	0.971703	199.702	0.893977	174.333	129	2635.33	0.968166	239.456	0.910639	159.667	141.333
	Std Error	1010.38	0.00154373	15.3761	0.0113206	28.0377	6.1101	119.909	0.00354915	36.2278	0.0061411	12.4141	12.4141
NB.T1	A	2216	0.979788	138.857	0.921502	115	111	2174	0.980798	154.867	0.870241	111	108
	B	4437	0.967155	233.545	0.915048	196	139	2914	0.971703	194	0.935257	158	139
	C	2932	0.965639	242.917	0.917085	173	148	4332	0.968671	209.536	0.916671	206	142
	Mean Value	3195	0.970861	205.106	0.917878	161.333	132.667	3140	0.973724	186.134	0.907389	158.333	129.667
	Std Error	654.494	0.00448493	33.2349	0.00190484	24.0993	11.1405	633.127	0.00364381	16.2643	0.0193337	27.4246	10.8679
LAM.T1	A	3214	0.964629	262.773	0.927986	195	153	3353	0.96665	243.5	0.901229	175	146
	B	3155	0.975745	177.667	0.925005	136	115	2950	0.976251	244.429	0.827831	109	90
	C	3187	0.963618	251.176	0.944439	218	176	3860	0.971703	189.167	0.849677	160	125
	Mean Value	3185.33	0.967997	230.539	0.932477	183	148	3387.67	0.971534	225.698	0.859579	148	120.333
	Std Error	17.0522	0.00388498	26.6471	0.00604254	24.4199	17.7858	263.266	0.00277279	18.2678	0.021759	19.975	16.3333
