# Supplementary material for: Leaf Treatments with a Protein-Based Resistance Inducer Partially Modify Phyllosphere Microbial Communities of Grapevine
Source: Front Plant Sci. 2016 Jul 19;7:1053. doi: 10.3389/fpls.2016.01053 (PMC4949236; doi:10.3389/fpls.2016.01053)
Supplement: Supplementary file 8 [file Table8.XLSX]

## Sheet: Table S8
TABLE S8 | Beta-diversity analysis of bacterial communities. PERMANOVA and Permutation tests were calculated with an ADONIS function and a Bray-Curtis dissimilarity matrix for bacterial data of untreated plants (UNT), and plants treated with water (H2O), nutrient broth (NB) or laminarin (LAM) collected just before (T0) and one day after (T1) Plasmopara viticola inoculation in two independent expe…
T0 treated samples
	PERMANOVA		CAP PERMUTATION TEST		PERMUTATION PAIRWISE COMPARISON							Significance
	P-value	Significance	P-value	Significance	Pairwise comparisons	P-value	Significance					P value	Code
Treatment	0.0001	***	0.002	**	UNT x H2O	0.0001	***					> 0.05	not significative (NS)
Experiment	0.0001	***	0.001	***	H2O x NB	0.0062	**					< 0.05	*
					UNT x NB	0.0044	**					< 0.01	**
					H2O x LAM	0.0788	NS					< 0.001	***
					UNT x LAM	0.1536	NS
					NB x LAM	0.0037	**
T0 + T1 treated samples
	PERMANOVA		CAP PERMUTATION TEST		PERMUTATION PAIRWISE COMPARISON
	P-value	Significance	P-value	Significance	Pairwise comparisons	P-value	Significance
Treatment	0.0077	**	0.011	**	H2O x NB	0.0094	**
Time	0.0001	***	0.001	***	H2O x LAM	0.2334	NS
Experiment	0.0001	***	0.001	***	NB x LAM	0.0062	**
Treatment x Time	0.0329	**	0.028	**
T1 treated samples
	PERMANOVA		CAP PERMUTATION TEST		PERMUTATION PAIRWISE COMPARISON
	P-value	Significance	P-value	Significance	Pairwise comparisons	P-value	Significance
Treatment	0.0354	**	0.195		H2O x NB	0.4528	NS
Experiment	0.0354	**	0.001	***	H2O x LAM	0.5759	NS
					NB x LAM	0.6483	NS
