# Supplementary material for: Leaf Treatments with a Protein-Based Resistance Inducer Partially Modify Phyllosphere Microbial Communities of Grapevine
Source: Front Plant Sci. 2016 Jul 19;7:1053. doi: 10.3389/fpls.2016.01053 (PMC4949236; doi:10.3389/fpls.2016.01053)
Supplement: Supplementary file 9 [file Table9.XLSX]

## Sheet: Table S9
TABLE S9 | Beta-diversity analysis obtained for fungal communities. PERMANOVA and Permutation tests were calculated with an ADONIS function and a Bray-Curtis dissimilarity matrix for fungal data of untreated plants (UNT), and plants treated with water (H2O), nutrient broth (NB) or laminarin (LAM) collected just before (T0) and one day after (T1) Plasmopara viticola inoculation in two independent …
T0 treated samples												Significance
	PERMANOVA		CAP PERMUTATION TEST									P value	Code
	P-value	Significance	P-value	Significance								> 0.05	not significative (NS)
Treatment	0.5314	NS	0.559	NS								< 0.05	*
Experiment	0.5314	NS	0.001	**								< 0.01	**
												< 0.001	***
T0 + T1 treated samples
	PERMANOVA		CAP PERMUTATION TEST
	P-value	Significance	P-value	Significance
Treatment	0.8605	NS	0.851	NS
Time	0.1265	NS	0.117	NS
Experiment	0.3478	NS	0.001	**
Treatment x Time	0.2472	NS	0.245	NS
T1 treated samples
	PERMANOVA		CAP PERMUTATION TEST
	P-value	Significance	P-value	Significance
Treatment	0.4453	NS	0.567
Experiment	0.4453	NS	0.001	**
